# Supplementary material for: A quantitative assay for the assessment of cutaneous human papillomaviruses and polyomaviruses over time: A proof-of-concept in two patients with atopic dermatitis and psoriasis
Source: PLoS One. 2024 Apr 3;19(4):e0297907. doi: 10.1371/journal.pone.0297907 (PMC10990162; doi:10.1371/journal.pone.0297907)
Supplement: S1 Table — Left panel: raw reads number (viruses with 0 read detected in all 6 conditions are not reported). Middle panel: reads numbers normalized by the total number of reads mapped to the amplicon list (%). Right panel: reads numbers normalized by million reads trimmed. HTS high throughput sequencing, qPCR quantitative polymerase chain reaction, RPM reads numbers normalized by million reads trimmed. (XLSX) [file pone.0297907.s002.xlsx]

## Sheet: Feuil1
Patient 1 with atopic dermatitis (raw reads number)									Patient 1 with atopic dermatitis (%)									Patient 1 with atopic dermatitis (RPM)
		lesional skin M0	non lesional skin M0	lesional skin M1	non lesional skin M1	lesional skin M3	non lesional skin M3				lesional skin M0	non lesional skin M0	lesional skin M1	non lesional skin M1	lesional skin M3	non lesional skin M3				lesional skin M0	non lesional skin M0	lesional skin M1	non lesional skin M1	lesional skin M3	non lesional skin M3
Raw reads #		2789364	2720202	4467678	1052798	5303205	4606432		Raw reads #		2789364	2720202	4467678	1052798	5303205	4606432		Raw reads #		2789364	2720202	4467678	1052798	5303205	4606432
QC trimmed reads #		1911254	1858044	3157741	811711	3662599	3571503		QC trimmed reads #		1911254	1858044	3157741	811711	3662599	3571503		QC trimmed reads #		1911254	1858044	3157741	811711	3662599	3571503
Mapped to human reads #		1099211	220983	1701617	5610	1510131	460131		Mapped to human reads #		1099211	220983	1701617	5610	1510131	460131		Mapped to human reads #		1099211	220983	1701617	5610	1510131	460131
% mapped to human reads		0.575126	0.118933	0.538872	0.00691133	0.412311	0.128834		% mapped to human reads		0.575126	0.118933	0.538872	0.00691133	0.412311	0.128834		% mapped to human reads		0.575126	0.118933	0.538872	0.00691133	0.412311	0.128834
Mapped to amplicon list reads #		40149	26543	30951	14110	29405	5161		Mapped to amplicon list reads #		40149	26543	30951	14110	29405	5161		Mapped to amplicon list reads #		40149	26543	30951	14110	29405	5161
% mapped to amplicon list		0.0210066	0.0142855	0.00980163	0.017383	0.00802845	0.00144505		% mapped to amplicon list		0.0210066	0.0142855	0.00980163	0.017383	0.00802845	0.00144505		% mapped to amplicon list		0.0210066	0.0142855	0.00980163	0.017383	0.00802845	0.00144505
Unassigned reads #		771894	1610518	1425173	791991	2123063	3106211		Unassigned reads #		771894	1610518	1425173	791991	2123063	3106211		Unassigned reads #		771894	1610518	1425173	791991	2123063	3106211
% unassigned		0.403868	0.866781	0.451327	0.975706	0.57966	0.869721		% unassigned		0.403868	0.866781	0.451327	0.975706	0.57966	0.869721		% unassigned		0.403868	0.866781	0.451327	0.975706	0.57966	0.869721
Beta-2	HPV107	17585	286	21961	462	3032	974		Beta-2	HPV107	0.437993	0.010775	0.709541	0.0327427	0.103112	0.188723		Beta-2	HPV107	9200.77	153.925	6954.66	569.168	827.827	272.714
Gamma-7	HPV134	680	17245	4	13134	0	1810		Gamma-7	HPV134	0.0169369	0.6497	0.000129237	0.930829	0	0.350707		Gamma-7	HPV134	355.787	9281.27	1.26673	16180.6	0	506.789
Beta-1	HPV47	16870	0	492	4	2691	424		Beta-1	HPV47	0.420185	0	0.0158961	0.000283487	0.091515	0.0821546		Beta-1	HPV47	8826.67	0	155.808	4.92786	734.724	118.718
Beta-2	HPV120	0	0	3	38	18920	157		Beta-2	HPV120	0	0	9.69274e-05	0.00269313	0.643428	0.0304205		Beta-2	HPV120	0	0	0.950046	46.8147	5165.73	43.9591
Beta-2	HPV17	1843	8951	308	0	61	0		Beta-2	HPV17	0.045904	0.337226	0.00995121	0	0.00207448	0		Beta-2	HPV17	964.288	4817.43	97.5381	0	16.6548	0
Beta-3	HPV76	322	0	3794	13	2369	5		Beta-3	HPV76	0.00802013	0	0.122581	0.000921332	0.0805645	0.000968804		Beta-3	HPV76	168.476	0	1201.49	16.0156	646.808	1.39997
Beta-1	HPV124	705	0	422	1	1634	955		Beta-1	HPV124	0.0175596	0	0.0136345	7.08717e-05	0.0555688	0.185042		Beta-1	HPV124	368.868	0	133.64	1.23197	446.131	267.394
Alpha-3	HPV62	354	0	1466	0	526	0		Alpha-3	HPV62	0.00881716	0	0.0473652	0	0.0178881	0		Alpha-3	HPV62	185.219	0	464.256	0	143.614	0
Beta-5	HPV96	489	0	646	314	59	142		Beta-5	HPV96	0.0121796	0	0.0208717	0.0222537	0.00200646	0.027514		Beta-5	HPV96	255.853	0	204.577	386.837	16.1088	39.7592
Beta-1	HPV24	196	2	1034	140	0	23		Beta-1	HPV24	0.00488182	7.53494e-05	0.0334076	0.00992204	0	0.0044565		Beta-1	HPV24	102.55	1.0764	327.449	172.475	0	6.43987
Beta-2	HPV111	437	45	270	0	0	0		Beta-2	HPV111	0.0108845	0.00169536	0.00872347	0	0	0		Beta-2	HPV111	228.646	24.219	85.5042	0	0	0
Gamma-15	HPV135	0	0	77	0	19	239		Gamma-15	HPV135	0	0	0.0024878	0	0.000646149	0.0463089		Gamma-15	HPV135	0	0	24.3845	0	5.18757	66.9186
	MCPyV	252	5	0	0	0	70			MCPyV	0.00627662	0.000188374	0	0	0	0.0135633			MCPyV	131.851	2.691	0	0	0	19.5996
Beta-1	HPV8	92	0	211	0	11	0		Beta-1	HPV8	0.00229146	0	0.00681723	0	0.000374086	0		Beta-1	HPV8	48.1359	0	66.8199	0	3.00333	0
Beta-2	HPV38	0	1	63	0	0	227		Beta-2	HPV38	0	3.76747e-05	0.00203548	0	0	0.0439837		Beta-2	HPV38	0	0.5382	19.951	0	0	63.5587
Mu	HPV Mu	0	0	173	0	0	0		Mu	HPV Mu	0	0	0.00558948	0	0	0		Mu	HPV Mu	0	0	54.786	0	0	0
Beta-2	HPV80	135	0	0	0	0	0		Beta-2	HPV80	0.00336247	0	0	0	0	0		Beta-2	HPV80	70.6343	0	0	0	0	0
Alpha-2	HPV28	67	0	13	0	39	10		Alpha-2	HPV28	0.00166878	0	0.000420019	0	0.00132631	0.00193761		Alpha-2	HPV28	35.0555	0	4.11687	0	10.6482	2.79994
Beta-1	HPV12	6	6	0	0	0	89		Beta-1	HPV12	0.000149443	0.000226048	0	0	0	0.0172447		Beta-1	HPV12	3.1393	3.2292	0	0	0	24.9195
Alpha-2	HPV10	97	0	0	0	0	0		Alpha-2	HPV10	0.002416	0	0	0	0	0		Alpha-2	HPV10	50.752	0	0	0	0	0
Unclassified	HPV unclassified	8	0	0	0	22	0		Unclassified	HPV unclassified	0.000199258	0	0	0	0.000748172	0		Unclassified	HPV unclassified	4.18573	0	0	0	6.00666	0
Alpha-4	HPV27	0	0	11	0	7	0		Alpha-4	HPV27	0	0	0.0003554	0	0.000238055	0		Alpha-4	HPV27	0	0	3.4835	0	1.91121	0
Gamma-3	HPV50	4	2	0	0	0	11		Gamma-3	HPV50	9.96289e-05	7.53494e-05	0	0	0	0.00213137		Gamma-3	HPV50	2.09287	1.0764	0	0	0	3.07994
Beta-2	HPV100	0	0	0	0	15	0		Beta-2	HPV100	0	0	0	0	0.000510117	0		Beta-2	HPV100	0	0	0	0	4.09545	0
Mu-2	HPV63	0	0	0	2	0	12		Mu-2	HPV63	0	0	0	0.000141743	0	0.00232513		Mu-2	HPV63	0	0	0	2.46393	0	3.35993
Gamma-14	HPV131	0	0	0	0	0	12		Gamma-14	HPV131	0	0	0	0	0	0.00232513		Gamma-14	HPV131	0	0	0	0	0	3.35993
Beta-1	HPV5	5	0	0	0	0	0		Beta-1	HPV5	0.000124536	0	0	0	0	0		Beta-1	HPV5	2.61608	0	0	0	0	0
Gamma-8	HPV147	0	0	3	0	0	0		Gamma-8	HPV147	0	0	9.69274e-05	0	0	0		Gamma-8	HPV147	0	0	0.950046	0	0	0
Nu-1	HPV41	1	0	0	2	0	0		Nu-1	HPV41	2.49072e-05	0	0	0.000141743	0	0		Nu-1	HPV41	0.523217	0	0	2.46393	0	0
Beta-3	HPV49	1	0	0	0	0	0		Beta-3	HPV49	2.49072e-05	0	0	0	0	0		Beta-3	HPV49	0.523217	0	0	0	0	0
Beta-2	HPV23	0	0	0	0	0	1		Beta-2	HPV23	0	0	0	0	0	0.000193761		Beta-2	HPV23	0	0	0	0	0	0.279994
Table S1. Results obtained with PCR/HTS in lesional (antecubital fossae) and non lesional (inguinal folds) skin samples from patient 1 with atopic dermatitis.
Left panel: raw reads number (viruses with 0 read detected in all 6 conditions are not reported)
Midle panel: reads numbers normalized by the total number of reads mapped to the amplicon list (%)
Right panel: reads numbers normalized by million reads trimmed (RPM)
