# Supplementary material for: A quantitative assay for the assessment of cutaneous human papillomaviruses and polyomaviruses over time: A proof-of-concept in two patients with atopic dermatitis and psoriasis
Source: PLoS One. 2024 Apr 3;19(4):e0297907. doi: 10.1371/journal.pone.0297907 (PMC10990162; doi:10.1371/journal.pone.0297907)
Supplement: S2 Table — Left panel: raw reads number (viruses with 0 read detected in all 6 conditions are not reported). Middle panel: reads numbers normalized by the total number of reads mapped to the amplicon list (%). Right panel: reads numbers normalized by million reads trimmed. HTS high throughput sequencing, qPCR quantitative polymerase chain reaction, RPM reads numbers normalized by million reads trimmed. (XLSX) [file pone.0297907.s003.xlsx]

## Sheet: Feuil1
Patient 2 with psoriasis (raw reads number)									Patient 2 with psoriasis (%)									Patient 2 with psoriasis (RPM)
		lesional skin M0	non lesional skin M0	lesional skin M1	non lesional skin M1	lesional skin M3	non lesional skin M3				lesional skin M0	non lesional skin M0	lesional skin M1	non lesional skin M1	lesional skin M3	non lesional skin M3				lesional skin M0	non lesional skin M0	lesional skin M1	non lesional skin M1	lesional skin M3	non lesional skin M3
Raw reads #		4772746	2944154	2684607	1127321	1689884	1115302		Raw reads #		4772746	2944154	2684607	1127321	1689884	1115302		Raw reads #		4772746	2944154	2684607	1127321	1689884	1115302
QC trimmed reads #		3445716	2192846	1978593	796166	1204090	899245		QC trimmed reads #		3445716	2192846	1978593	796166	1204090	899245		QC trimmed reads #		3445716	2192846	1978593	796166	1204090	899245
Mapped to human reads #		932939	67871	840281	113081	761115	9029		Mapped to human reads #		932939	67871	840281	113081	761115	9029		Mapped to human reads #		932939	67871	840281	113081	761115	9029
% mapped to human reads		0.270753	0.0309511	0.424686	0.142032	0.632108	0.0100406		% mapped to human reads		0.270753	0.0309511	0.424686	0.142032	0.632108	0.0100406		% mapped to human reads		0.270753	0.0309511	0.424686	0.142032	0.632108	0.0100406
Mapped to amplicon list reads #		443565	314993	798418	161129	6001	661028		Mapped to amplicon list reads #		443565	314993	798418	161129	6001	661028		Mapped to amplicon list reads #		443565	314993	798418	161129	6001	661028
% mapped to amplicon list		0.128729	0.143646	0.403528	0.202381	0.00498385	0.735092		% mapped to amplicon list		0.128729	0.143646	0.403528	0.202381	0.00498385	0.735092		% mapped to amplicon list		0.128729	0.143646	0.403528	0.202381	0.00498385	0.735092
Unassigned reads #		2069212	1809982	339894	521956	436974	229188		Unassigned reads #		2069212	1809982	339894	521956	436974	229188		Unassigned reads #		2069212	1809982	339894	521956	436974	229188
% unassigned		0.600517	0.825403	0.171786	0.655587	0.362908	0.254867		% unassigned		0.600517	0.825403	0.171786	0.655587	0.362908	0.254867		% unassigned		0.600517	0.825403	0.171786	0.655587	0.362908	0.254867
Gamma-3	HPV50	4369	277973	821	87999	261	612370		Gamma-3	HPV50	0.00984974	0.882474	0.00102828	0.54614	0.0434928	0.92639		Gamma-3	HPV50	1267.95	126764	414.941	110528	216.761	680982
Beta-1	HPV12	251441	2236	275426	10370	3	1102		Beta-1	HPV12	0.566864	0.00709857	0.344965	0.0643584	0.000499917	0.0016671		Beta-1	HPV12	72972.1	1019.68	139203	13024.9	2.49151	1225.47
	MCPyV	38605	1485	278904	173	2268	950			MCPyV	0.0870335	0.00471439	0.349321	0.00107367	0.377937	0.00143716			MCPyV	11203.8	677.202	140961	217.291	1883.58	1056.44
Beta-3	HPV76	7321	28205	89609	51291	4	5905		Beta-3	HPV76	0.0165049	0.0895417	0.112233	0.318323	0.000666556	0.00893306		Beta-3	HPV76	2124.67	12862.3	45289.3	64422.5	3.32201	6566.62
Beta-1	HPV24	41807	612	31440	2475	1339	428		Beta-1	HPV24	0.0942523	0.0019429	0.0393779	0.0153604	0.223129	0.000647476		Beta-1	HPV24	12133	279.089	15890.1	3108.65	1112.04	475.955
Beta-2	HPV15	1664	1	56639	1433	0	0		Beta-2	HPV15	0.00375142	3.17467e-06	0.070939	0.0088935	0	0		Beta-2	HPV15	482.918	0.456028	28625.9	1799.88	0	0
Beta-2	HPV107	6187	1604	27453	2361	1692	10965		Beta-2	HPV107	0.0139484	0.00509218	0.0343842	0.0146529	0.281953	0.0165878		Beta-2	HPV107	1795.56	731.47	13875	2965.46	1405.21	12193.6
Gamma-14	HPV131	39391	0	10131	0	0	219		Gamma-14	HPV131	0.0888055	0	0.0126888	0	0	0.000331302		Gamma-14	HPV131	11431.9	0	5120.31	0	0	243.538
Mu-2	HPV63	32434	1251	514	180	5	11134		Mu-2	HPV63	0.0731212	0.00397152	0.000643773	0.00111712	0.000833194	0.0168435		Mu-2	HPV63	9412.85	570.491	259.781	226.084	4.15251	12381.5
Beta-2	HPV23	9857	1	11139	330	0	0		Beta-2	HPV23	0.0222222	3.17467e-06	0.0139513	0.00204805	0	0		Beta-2	HPV23	2860.65	0.456028	5629.76	414.486	0	0
Beta-1	HPV105	1	1516	0	1474	4	17247		Beta-1	HPV105	2.25446e-06	0.00481281	0	0.00914795	0.000666556	0.0260912		Beta-1	HPV105	0.290215	691.339	0	1851.37	3.32201	19179.4
Gamma-12	HPV148	1465	0	6419	66	0	0		Gamma-12	HPV148	0.00330279	0	0.00803965	0.00040961	0	0		Gamma-12	HPV148	425.166	0	3244.22	82.8973	0	0
Beta-2	HPV38	3742	0	2715	0	0	0		Beta-2	HPV38	0.00843619	0	0.00340047	0	0	0		Beta-2	HPV38	1085.99	0	1372.19	0	0	0
Beta-3	HPV49	428	89	314	2679	0	167		Beta-3	HPV49	0.000964909	0.000282546	0.000393278	0.0166264	0	0.000252637		Beta-3	HPV49	124.212	40.5865	158.699	3364.88	0	185.711
Beta-2	HPV122	1524	0	1523	31	0	0		Beta-2	HPV122	0.0034358	0	0.00190752	0.000192392	0	0		Beta-2	HPV122	442.288	0	769.739	38.9366	0	0
Beta-1	HPV20	654	0	1877	102	0	0		Beta-1	HPV20	0.00147442	0	0.0023509	0.000633033	0	0		Beta-1	HPV20	189.801	0	948.654	128.114	0	0
Beta-2	HPV111	1217	0	1059	15	0	0		Beta-2	HPV111	0.00274368	0	0.00132637	9.30931e-05	0	0		Beta-2	HPV111	353.192	0	535.229	18.8403	0	0
Beta-1	HPV36	764	0	462	27	425	0		Beta-1	HPV36	0.00172241	0	0.000578644	0.000167568	0.0708215	0		Beta-1	HPV36	221.725	0	233.499	33.9125	352.964	0
Alpha-2	HPV3	539	0	260	0	0	44		Alpha-2	HPV3	0.00121515	0	0.000325644	0	0	6.6563e-05		Alpha-2	HPV3	156.426	0	131.407	0	0	48.9299
Beta-2	HPV145	72	0	335	57	0	47		Beta-2	HPV145	0.000162321	0	0.00041958	0.000353754	0	7.11014e-05		Beta-2	HPV145	20.8955	0	169.312	71.5931	0	52.2661
Beta-3	HPV115	0	0	509	0	0	0		Beta-3	HPV115	0	0	0.000637511	0	0	0		Beta-3	HPV115	0	0	257.254	0	0	0
Gamma-8	HPV119	0	0	419	0	0	0		Gamma-8	HPV119	0	0	0.000524788	0	0	0		Gamma-8	HPV119	0	0	211.767	0	0	0
Nu-1	HPV41	13	0	3	0	0	288		Nu-1	HPV41	2.9308e-05	0	3.75743e-06	0	0	0.000435685		Nu-1	HPV41	3.7728	0	1.51623	0	0	320.269
Beta-2	HPV110	0	0	238	0	0	0		Beta-2	HPV110	0	0	0.000298089	0	0	0		Beta-2	HPV110	0	0	120.287	0	0	0
Beta-1	HPV47	3	0	3	0	0	148		Beta-1	HPV47	6.76338e-06	0	3.75743e-06	0	0	0.000223894		Beta-1	HPV47	0.870646	0	1.51623	0	0	164.583
Gamma-7	HPV149	59	0	89	0	0	0		Gamma-7	HPV149	0.000133013	0	0.00011147	0	0	0		Gamma-7	HPV149	17.1227	0	44.9815	0	0	0
Beta-1	HPV14	0	0	80	0	0	0		Beta-1	HPV14	0	0	0.000100198	0	0	0		Beta-1	HPV14	0	0	40.4328	0	0	0
Beta-3	HPV75	3	20	29	13	0	0		Beta-3	HPV75	6.76338e-06	6.34935e-05	3.63218e-05	8.06807e-05	0	0		Beta-3	HPV75	0.870646	9.12057	14.6569	16.3283	0	0
Beta-5	HPV150	0	0	0	47	0	0		Beta-5	HPV150	0	0	0	0.000291692	0	0		Beta-5	HPV150	0	0	0	59.0329	0	0
Beta-2	HPV100	0	0	0	0	0	14		Beta-2	HPV100	0	0	0	0	0	2.11791e-05		Beta-2	HPV100	0	0	0	0	0	15.5686
Beta-2	HPV174	5	0	0	6	0	0		Beta-2	HPV174	1.12723e-05	0	0	3.72372e-05	0	0		Beta-2	HPV174	1.45108	0	0	7.53612	0	0
Alpha-4	HPV27	0	0	8	0	0	0		Alpha-4	HPV27	0	0	1.00198e-05	0	0	0		Alpha-4	HPV27	0	0	4.04328	0	0	0
Table S2. Results obtained with HTS in lesional (elbows) and non lesional (inguinal folds) skin samples from patient 2 with psoriasis
Left panel: raw reads number (viruses with 0 read detected in all 6 conditions are not reported)
Midle panel: reads numbers normalized by the total number of reads mapped to the amplicon list (%)
Right panel: reads numbers normalized by million reads trimmed (RPM)
