# Supplementary material for: A quantitative assay for the assessment of cutaneous human papillomaviruses and polyomaviruses over time: A proof-of-concept in two patients with atopic dermatitis and psoriasis
Source: PLoS One. 2024 Apr 3;19(4):e0297907. doi: 10.1371/journal.pone.0297907 (PMC10990162; doi:10.1371/journal.pone.0297907)
Supplement: S3 Table — qPCR quantitative polymerase chain reaction. (XLSX) [file pone.0297907.s004.xlsx]

## Sheet: Feuil1
Amplicon Code (Ampliseq)	HPV or HPyV Code (Ampliseq)	Target	Forward primer	Reverse primer	Amplicon	Amplicon size
A91_1.1.32817	A91	gi|126131393|gb|EF422221.1| Human papillomavirus type 107, complete genome	CCGGTGCCGGTTGCTAA	GTCTTCCACTGGTATATTAAGATGCTGT	CCGGTGCCGGTTGCTAAATTACTCATATGGTGATTGTGGTTTACAACCATCATCTTGACATATTACATGTAACCGCATGTGTAGTATCTAATATAAAAATATTTTGTGCTTCTACAACTGTTCAGATGCTCATGGACAGGCCAAGGACAATCGTACAGCTTACACAGCATCTTAATATACCAGTGGAAGAC	191
A91_1.2.101050	A91	gi|126131393|gb|EF422221.1| Human papillomavirus type 107, complete genome	TGGGTTGTAACCATATACTGTGTTCAAG	CTTCGCAATCTGGGAGGCT	TGGGTTGTAACCATATACTGTGTTCAAGATGATTTATTAGAAGCTTCTAAGATATTGTTACAAAAACATTGTAATTATATATGGATGCATGTACTACAGCCTATGACATTATATTTATTATGTTTTAATGCTGGTAAAAGCAGAGAAACTGTATGTAGATTATTAAGTTCCATTCTGCAAATTGATGATATGCAGGCATTATTAGAGCCTCCCAGATTGCGAAG	224
A115_1.4.16945	A115	gi|1020258|gb|U31790.1|HPU31790 Human papillomavirus type 50, complete genome	ACTCTGCGCCAACTCCTG	GGCCCAACCACTTCCATG	ACTCTGCGCCAACTCCTGAAGAAGTGGGAAGAAGATCTCACACAGTTGCAGCGCATGGTCTGTCAAGACTTAGACGATTACAAGAGGAAGCTCGGGATCCACCAGTCCTAATTATTACAGGTCAACAGAATAATCTTAAATGTTGGAGGTATAGGTTCTCACAAAAATATGCAGATCTCTATGAGTGTTGTAGCTCTGCATGGAAGTGGTTGGGCC	216
A115_1.6.100679	A115	gi|1020258|gb|U31790.1|HPU31790 Human papillomavirus type 50, complete genome	TGCACGCAGTGAGCGTT	GCCCACCTCTCCCGACT	TGCACGCAGTGAGCGTTTACTAATTGTGGGACACCCATATTATGATATAGAAGATGGTGGAGATATCAAAGTTCCTAAAGTATCAGCAAATCAATACAGAGTTTTTCGTTGTGAATTACCAGATCCTAACAAGTTTGCTCTAATTGATACTACATTGTATAACTCAGATACAGAACGTTTGGTTTGGAAACTAGTAGGTATAGAAGTCGGGAGAGGTGGGC	221
A135_1.4.32931	A135	gi|312451821|gb|GU117634.1| Human papillomavirus type 134, complete genome	CACAAAGCACAGAGTGATGTGG	TGGAGCCTTCCCCGATG	CACAAAGCACAGAGTGATGTGGACTATGAGGGAATATATTATCAGACTGCTGATAATATAAAGCATTATTATGTGACATTTGACAAAGATGCTGCTAGATATAGTGACAGTGGAGTGTGGACTGTTAAGTACAACAATCGCAACATTTCTTCTACTTCTATTACCAGTACTGGTGGGAAGTCTATCAGCTCTTCCTACCCCACCATCGGGGAAGGCTCCA	220
A135_1.6.31605	A135	gi|312451821|gb|GU117634.1| Human papillomavirus type 134, complete genome	ATGGCTGCTTGGTTGCC	CGATCACTACTGCCGTGGAA	ATGGCTGCTTGGTTGCCGAACCAGGGTAAGGTGTATCTTCCACCTTCCAGACCTGTGGCTCAAGTGCTCAGCACAGATGATTATGTGCAAGAAACAGAAATATACTTCCACGGCAGTAGTGATCG	125
A104_1.5.49729	A104	gi|296495836|gb|GQ845442.1| Human papillomavirus type 120, complete genome	CCGGTCCCTGTGGATGTAG	ACTTGCTGACCTCCGGATC	CCGGTCCCTGTGGATGTAGGTATAGATACACCTATTGTAGCTGGAGGTCGCGACGCCATTTTGGAAGTGGTGGATACCAATCCTCCAACAAGATTTACTGTTACAAGAACACAATATGATAATCCTTCATTTCAAATTATTTCTGAGTCCACGCCAATAACAGGAGAGGCATCTCTTGCTGACCATGTTTTAGTGTTTGAAGGATCCGGAGGTCAGCAAGT	221
A104_1.6.53842	A104	gi|296495836|gb|GQ845442.1| Human papillomavirus type 120, complete genome	CCCACTGAAAGGCCTGCA	GGGCCACAGGTGGTGTA	CCCACTGAAAGGCCTGCAATAATATTTCCAGCACCTAATATTCCTGCGGTAATTGTACACATAATAGACACGTCTTTTGACTATTACTTACATCCCAGTTTAAGAACCAAAAGGCGCAAACGCAAATATTTATAATGTTTTTCAGATGACCCTCTGGCTGCCAACATCTGGTAAGATTTATTTACCACCTACACCACCTGTGGCCC	206
A68_1.1.50012	A68	gi|396910|emb|X74466.1| Human papillomavirus type 12 genomic DNA	GCCGATCAGCAGACAGTGA	GCTGCGCAACAACTTCGA	GCCGATCAGCAGACAGTGACAGACAGTACGCCTGAGCTGCCCACAACTATTAAAGAGTTAGCTGACCTTTTAGATATACCTTTAGTTGACTGTTTGGTACCTTGCAATTTTTGCGGAAAGTTCTTAGATTTTCTGGAAGTGTGTGATTTTGACAAAAAGCAGCTAACACTAATTTGGAAAGGTCATTTTGTTACTGCTTGCTGTCGAAGTTGTTGCGCAGC	221
A68_1.5.51133	A68	gi|396910|emb|X74466.1| Human papillomavirus type 12 genomic DNA	CGGTACTGGAGGTGTCACT	GCAGTGGGCTCCACAGG	CGGTACTGGAGGTGTCACTGGATACAGACCTCTACCTGAAGGGCCCGGTATCCGTGTTGGAGGGACTCCCACGGTTGTAAGGCCTTCACTTGTTCCTGAATCTGTGGGTCCAGCAGATATATTACCAATAGACACTATCGATCCTGTGGAGCCCACTGC	159
B6_1.1.64666	B6	gi|164664905|gb|EU375803.1| Merkel cell polyomavirus isolate MCC350, complete genome	GGAAAGTTTTGACTGGTGGCA	GGGCCTCGTCAACCTAGA	GGAAAGTTTTGACTGGTGGCAAAAAACTTTAGAAGAAACTGACTACTGCTTACTGCATCTGCACCTTTTCTAGACTCCTACTTCCTTCCTCTGTAAGTATTAGATATGGAAAAGTCTATAAGGCAAAATATCAAAGAAAGGTTATTTATGACAGATTTTGTGTACTTTCCCATCTAGGTTGACGAGGCCC	190
B6_1.6.38334	B6	gi|164664905|gb|EU375803.1| Merkel cell polyomavirus isolate MCC350, complete genome	GTTGAGCTAAAGCCTCAATGCC	GGAGGACATTAAAAGAGTAAGTATCCTTATTT	GTTGAGCTAAAGCCTCAATGCCAGAAATACCCTCAATTGTCATTAAACTGGAGATGTCTGCTTCCAAAGCTGCTAAAGCTTCTCCTGTAAGAATAGCTTCCAAAGTTACTCCTGTGGTGGCACTTAGTTCAGTAGCAATTTCACCAATATTGGCCAGCAGTGTGATGATGCCCCCCATCCTGAAAAATAAATAAGGATACTTACTCTTTTAATGTCCTCC	220
Table S3. Amplicons sequences used to produce the plasmids for quantification of the viral loads in skin samples using qPCR
